# Supplementary material for: Valorization of Grape Pomace as a Renewable Source of Techno-Functional and Antioxidant Pectins
Source: Antioxidants (Basel). 2023 Apr 19;12(4):957. doi: 10.3390/antiox12040957 (PMC10136187; doi:10.3390/antiox12040957)
Supplement: Supplementary file 1 [file antioxidants-12-00957-s001.zip]

Archive with 1 entries (1 files):
- antioxidants-2316454-supplementary.pdf
